# Supplementary material for: Change in Liver Fibrosis Associates with Progress of Diabetic Nephropathy in Patients with Nonalcoholic Fatty Liver Disease
Source: Nutrients. 2023 Jul 22;15(14):3248. doi: 10.3390/nu15143248 (PMC10386534; doi:10.3390/nu15143248)
Supplement: Supplementary file 1 [file nutrients-15-03248-s001.zip]

Archive with 1 entries (1 files):
- nutrients-2444606-supplementary.pdf
